# Supplementary material for: Precarious work and chronic disease: lessons learned from the US national agricultural worker survey (1999–2020)
Source: Front Public Health. 2025 Sep 17;13:1651197. doi: 10.3389/fpubh.2025.1651197 (PMC12484045; doi:10.3389/fpubh.2025.1651197)
Supplement: Supplementary file 1 [file Table_1.xlsx]

## Sheet: Weighted
Supplementary Table 1. Weighted sociodemographic characteristics of farmworkers in the National Agricultural Worker Survey (NAWS 1989-2020)
Characteristics	Overall	1989-1990	1991-1992	1993-1994	1995-1996	1997-1998	1999-2000	2001-2002	2003-2004	2005-2006	2007-2008	2009-2010	2011-2012	2013-2014	2015-2016	2017-2018	2019-2020
Total No. of farmworkers (Unweighted)	70500	4624	4382	4847	4212	4544	7023	6756	6074	3472	3903	3589	3084	4370	5241	2532	1847
Total No. of farmworkers (Weighted)	68019.5	4971.48	4477.12	4343.59	4597.83	4540.9	4674.86	4112.3	4065.82	3619.39	3727.27	3904.73	3980.35	4180.49	4714.38	4342.91	3065.19
Age (Mean (SD))	35.45 (12.86)	33.45 (12.23)	31.96 (11.40)	32.08 (11.69)	32.31 (11.71)	32.30 (11.65)	32.27 (11.29)	34.09 (12.10)	34.72 (12.35)	35.27 (13.17)	36.23 (12.97)	37.04 (12.64)	37.66 (12.59)	38.87 (13.32)	39.98 (13.23)	41.65 (13.59)	40.84 (13.99)
Gender
male	51019.62 (75.01%)	3547.66 (71.36%)	3469.98 (77.53%)	3546.11 (81.64%)	3632.09 (79.01%)	3625.17 (79.84%)	3624 (77.52%)	3220.36 (78.31%)	2982.84 (73.36%)	2905.26 (80.27%)	2881.83 (77.32%)	2971.82 (76.11%)	2817.18 (70.78%)	3053.25 (73.04%)	3183.76 (67.53%)	2937.14 (67.63%)	2045.39 (66.73%)
female	16995.91 (24.99%)	1423.82 (28.64%)	1005.27 (22.47%)	797.47 (18.36%)	965.07 (20.99%)	915.31 (20.16%)	1050.86 (22.48%)	891.94 (21.69%)	1082.98 (26.64%)	714.13 (19.73%)	845.44 (22.68%)	932.91 (23.89%)	1163.16 (29.22%)	1127.24 (26.96%)	1530.62 (32.47%)	1405.77 (32.37%)	1019.81 (33.27%)
Region in the United States
East	10326.19 (15.18%)	760.36 (15.29%)	944.24 (21.09%)	858.46 (19.76%)	746.86 (16.24%)	881 (19.4%)	696.53 (14.9%)	673.96 (16.39%)	674.78 (16.6%)	478.16 (13.21%)	495.7 (13.3%)	488.02 (12.5%)	586.02 (14.72%)	522.39 (12.5%)	601.3 (12.75%)	486.79 (11.21%)	282.63 (9.22%)
Southeast	8972.82 (13.19%)	908.46 (18.27%)	595.6 (13.3%)	658.86 (15.17%)	658.19 (14.32%)	668.12 (14.71%)	586.26 (12.54%)	589.78 (14.34%)	463.55 (11.4%)	464.38 (12.83%)	388.53 (10.42%)	502.17 (12.86%)	458.92 (11.53%)	528.47 (12.64%)	525.23 (11.14%)	502.65 (11.57%)	336.32 (10.97%)
Midwest	11826.45 (17.39%)	1127.3 (22.68%)	923.63 (20.63%)	804.8 (18.53%)	1009.5 (21.96%)	736.89 (16.23%)	777.73 (16.64%)	665.68 (16.19%)	664.16 (16.34%)	708.81 (19.58%)	675.41 (18.12%)	784.31 (20.09%)	759.12 (19.07%)	517.6 (12.38%)	575.25 (12.2%)	576.74 (13.28%)	346.1 (11.29%)
Southwest	4940.95 (7.26%)	354.23 (7.13%)	374.64 (8.37%)	302.27 (6.96%)	275.58 (5.99%)	357.95 (7.88%)	293.71 (6.28%)	353.69 (8.6%)	371.11 (9.13%)	240.17 (6.64%)	309.92 (8.32%)	298.21 (7.64%)	262.51 (6.6%)	294.05 (7.03%)	367.85 (7.8%)	226.25 (5.21%)	219.47 (7.16%)
Northwest	8965.21 (13.18%)	586.65 (11.8%)	577.72 (12.9%)	478.22 (11.01%)	480.77 (10.46%)	551.88 (12.15%)	526.07 (11.25%)	482.38 (11.73%)	491.42 (12.09%)	482.48 (13.33%)	511.74 (13.73%)	695.19 (17.8%)	626.39 (15.74%)	578.51 (13.84%)	671.4 (14.24%)	646.3 (14.88%)	516.85 (16.86%)
California	22987.87 (33.8%)	1234.48 (24.83%)	1061.28 (23.7%)	1240.98 (28.57%)	1426.92 (31.03%)	1345.05 (29.62%)	1794.57 (38.39%)	1346.81 (32.75%)	1400.81 (34.45%)	1245.39 (34.41%)	1345.97 (36.11%)	1136.82 (29.11%)	1287.38 (32.34%)	1739.47 (41.61%)	1973.35 (41.86%)	1904.19 (43.85%)	1363.82 (44.49%)
Latino ethnicity
Latino	54320.79 (80.45%)	3492.23 (70.66%)	3247.14 (73.29%)	3433.33 (79.16%)	3949.49 (86.04%)	4049.77 (91.04%)	4070.43 (89.94%)	3371.86 (82.16%)	3215.3 (79.24%)	2894.39 (80.03%)	2919.98 (78.39%)	3121.94 (80.15%)	3063 (78.05%)	3365.54 (81.38%)	3917.62 (83.63%)	3363.73 (77.5%)	2405.2 (78.52%)
Not Latino	13199.29 (19.55%)	1450.07 (29.34%)	1183.57 (26.71%)	904.04 (20.84%)	641.01 (13.96%)	398.36 (8.96%)	455.46 (10.06%)	732.11 (17.84%)	842.2 (20.76%)	722.33 (19.97%)	804.86 (21.61%)	773.39 (19.85%)	861.62 (21.95%)	770.11 (18.62%)	767.09 (16.37%)	976.37 (22.5%)	657.84 (21.48%)
Place of Birth
Not U.S. Born	49404.6 (73.43%)	2846.93 (57.85%)	2983.7 (67.91%)	3107.7 (72.25%)	3591.72 (78.82%)	3692.83 (82.3%)	3885.78 (83.26%)	3117.75 (76.05%)	2910.74 (72.26%)	2730.19 (75.57%)	2745.41 (73.87%)	2924.59 (75.02%)	2859.25 (72.28%)	3121.96 (75.13%)	3542.96 (75.47%)	2968.88 (70.2%)	1969.36 (68.47%)
U.S. Born	17876.29 (26.57%)	2074.2 (42.15%)	1410.23 (32.09%)	1193.34 (27.75%)	965.09 (21.18%)	794.43 (17.7%)	781.11 (16.74%)	982.01 (23.95%)	1117.63 (27.74%)	882.66 (24.43%)	970.95 (26.13%)	973.61 (24.98%)	1096.71 (27.72%)	1033.22 (24.87%)	1151.32 (24.53%)	1260.32 (29.8%)	906.93 (31.53%)
Indigenous
No Indigenous	63359.01 (93.15%)	4855.88 (97.67%)	4425.31 (98.84%)	4213.32 (97%)	4429.22 (96.33%)	4142.62 (91.23%)	4308.18 (92.16%)	3780.76 (91.94%)	3676.85 (90.43%)	3107.28 (85.85%)	3297.16 (88.46%)	3557.12 (91.1%)	3707.76 (93.15%)	3960.51 (94.74%)	4386.56 (93.05%)	4023.01 (92.63%)	2812.39 (91.75%)
Indigenous	4660.48 (6.85%)	115.6 (2.33%)	51.8 (1.16%)	130.27 (3%)	168.62 (3.67%)	398.28 (8.77%)	366.68 (7.84%)	331.54 (8.06%)	388.98 (9.57%)	512.12 (14.15%)	430.12 (11.54%)	347.61 (8.9%)	272.59 (6.85%)	219.98 (5.26%)	327.82 (6.95%)	319.9 (7.37%)	252.8 (8.25%)
Current Legal Status
Citizen	19937.58 (29.69%)	2149.79 (44.81%)	1460.84 (33.25%)	1286.99 (30.15%)	1057.05 (23.18%)	908.21 (20.22%)	873.9 (18.96%)	1086.7 (26.67%)	1219.77 (30.15%)	964.53 (26.82%)	1113.85 (30.11%)	1123.16 (28.97%)	1223.03 (31.18%)	1208.91 (29.17%)	1371.36 (29.41%)	1475.21 (34.23%)	1100.73 (36.58%)
Green Card	14469.9 (21.55%)	559.31 (11.66%)	903.75 (20.57%)	1066.04 (24.98%)	1199.09 (26.29%)	1187.04 (26.43%)	1175.29 (25.5%)	869.38 (21.33%)	964.01 (23.83%)	696.28 (19.36%)	744 (20.11%)	725.64 (18.72%)	746.68 (19.03%)	908.77 (21.93%)	956.47 (20.51%)	1071.18 (24.85%)	579.42 (19.25%)
Other Work Authorization	3272.4 (4.87%)	1495.48 (31.17%)	717.2 (16.32%)	115.95 (2.72%)	160.11 (3.51%)	69.92 (1.56%)	45.06 (0.98%)	41.16 (1.01%)	58.17 (1.44%)	25.76 (0.72%)	15.15 (0.41%)	39.61 (1.02%)	42.42 (1.08%)	56.68 (1.37%)	33.51 (0.72%)	109.82 (2.55%)	23.58 (0.78%)
Undocumented	29471.89 (43.89%)	593.39 (12.37%)	1311.9 (29.86%)	1799.03 (42.15%)	2144.41 (47.02%)	2325.72 (51.79%)	2515.04 (54.56%)	2078.11 (50.99%)	1803.5 (44.58%)	1910.03 (53.11%)	1826.59 (49.37%)	1988.07 (51.29%)	1910.76 (48.71%)	1969.76 (47.53%)	2301.04 (49.35%)	1653.7 (38.37%)	1305.63 (43.39%)
Primary language
English	13561.06 (21.84%)	1709.52 (34.48%)	1168.04 (26.11%)	861.27 (19.85%)	706.63 (15.38%)	482.04 (10.64%)	599.16 (12.82%)	791.61 (19.25%)	931.69 (22.92%)	816.86 (22.6%)	896.93 (24.08%)	913.25 (23.39%)	1057.83 (26.69%)	924.24 (22.12%)	1000.45 (21.28%)	456.72 (29.33%)	728 (23.97%)
Spanish	46625.79 (75.1%)	3064.35 (61.8%)	3062.44 (68.45%)	3317.52 (76.48%)	3732.61 (81.26%)	3827.37 (84.49%)	3945.64 (84.43%)	3260.54 (79.3%)	2989.26 (73.54%)	2679.72 (74.13%)	2737.54 (73.5%)	2909.2 (74.5%)	2841.14 (71.69%)	3173.39 (75.95%)	3608.39 (76.75%)	1046.07 (67.17%)	1919.89 (63.23%)
Indigenous	802.62 (1.29%)	0 (0%)	0 (0%)	20.83 (0.48%)	26.3 (0.57%)	30.16 (0.67%)	77.51 (1.66%)	47.47 (1.15%)	120.46 (2.96%)	104.04 (2.88%)	76.02 (2.04%)	57.49 (1.47%)	45.11 (1.14%)	57.87 (1.38%)	87.91 (1.87%)	51.47 (3.31%)	22.46 (0.74%)
Other	1098.05 (1.77%)	184.23 (3.72%)	243.28 (5.44%)	138.23 (3.19%)	128.04 (2.79%)	190.22 (4.2%)	51.11 (1.09%)	12.22 (0.3%)	23.64 (0.58%)	14.33 (0.4%)	13.84 (0.37%)	24.8 (0.64%)	18.83 (0.48%)	22.95 (0.55%)	4.61 (0.1%)	3.06 (0.2%)	15.7 (0.52%)
Bilingual Spanish/English																	198.23 (6.53%)
More than one language																	152.31 (5.02%)
Marital status
Not married	28102.62 (41.36%)	1965.99 (39.61%)	1863.02 (41.65%)	1932.73 (44.5%)	2024.95 (44.14%)	1992.16 (43.9%)	2069.5 (44.31%)	1651.04 (40.17%)	1651.96 (40.79%)	1539.09 (42.57%)	1446.6 (38.81%)	1402.95 (35.95%)	1651.19 (41.55%)	1514.34 (36.27%)	2013.63 (42.77%)	1702.61 (39.22%)	1368.88 (44.7%)
Married	39838.85 (58.64%)	2997.36 (60.39%)	2610.35 (58.35%)	2410.02 (55.5%)	2562.24 (55.86%)	2545.28 (56.1%)	2601.05 (55.69%)	2458.63 (59.83%)	2398.05 (59.21%)	2076.67 (57.43%)	2280.67 (61.19%)	2499.81 (64.05%)	2322.61 (58.45%)	2660.9 (63.73%)	2694.09 (57.23%)	2639.02 (60.78%)	1693.2 (55.3%)
Mixed Family d
No	60101.26 (88.36%)	4971.48 (100%)	4418.9 (98.7%)	4135.15 (95.2%)	4391.04 (95.5%)	4342.48 (95.63%)	4374.31 (93.57%)	3782.17 (91.97%)	3690.39 (90.77%)	3205.17 (88.56%)	3272.34 (87.79%)	3049.98 (78.11%)	3067.97 (77.08%)	3219.52 (77.01%)	3606.15 (76.49%)	3442.68 (79.27%)	2430.66 (79.3%)
Yes	7918.22 (11.64%)	0 (0%)	58.22 (1.3%)	208.44 (4.8%)	206.8 (4.5%)	198.41 (4.37%)	300.55 (6.43%)	330.13 (8.03%)	375.43 (9.23%)	414.22 (11.44%)	454.93 (12.21%)	854.75 (21.89%)	912.38 (22.92%)	960.97 (22.99%)	1108.23 (23.51%)	900.23 (20.73%)	634.54 (20.7%)
Type of farmworker
Seasonal	43949.83 (65.48%)	2647.54 (58.03%)	2429.97 (54.56%)	2114.68 (49.45%)	2004.23 (43.83%)	1888.72 (41.91%)	2413 (51.71%)	2461.85 (59.93%)	2660.89 (65.58%)	2408.8 (66.69%)	2708.31 (73.32%)	2881.81 (73.82%)	3273.05 (82.42%)	3555.52 (85.1%)	3798.8 (81.2%)	3768.67 (86.78%)	2591.6 (84.78%)
Migrant	23165.75 (34.52%)	1914.57 (41.97%)	2023.76 (45.44%)	2161.92 (50.55%)	2568.16 (56.17%)	2617.53 (58.09%)	2253.42 (48.29%)	1646.12 (40.07%)	1396.65 (34.42%)	1202.96 (33.31%)	985.61 (26.68%)	1022.29 (26.18%)	698.13 (17.58%)	622.69 (14.9%)	879.61 (18.8%)	574.24 (13.22%)	465.39 (15.22%)
Educational attainment (Grade) (Mean (SD))	7.73 (4.06)	7.85 (3.97)	7.29 (3.96)	7.29 (3.95)	6.92 (3.93)	6.92 (3.71)	6.85 (3.5)	7.34 (3.69)	7.76 (3.85)	7.7 (4.43)	7.79 (4.04)	8.07 (4.11)	8.39 (4.41)	8.32 (3.99)	8.32 (4.25)	8.69 (4.54)	8.64 (4.00)
Personal Annual Income (Mean (SD))	14960.69 (10628.98)	7253.91 (5164.18)	8133.11 (5777.34)	7908.04 (6057.2)	8134.83 (6056.21)	8846.59 (6123.66)	11312.44 (6745.35)	12858.29 (7564.21)	14376.76 (8604.12)	16045.47 (9195.29)	18202.09 (9928.83)	18019.12 (9996.11)	18063.9 (9324.86)	20093.28 (10337.74)	21372.46 (10677.24)	24317.4 (11656.03)	26864.76 (12404.03)
Total Family Annual Income (Mean (SD))	19865.78 (14072.35)	11582.13 (9917.97)	11492 (9045.26)	11373.89 (10126.61)	11886.68 (10885.97)	11815.49 (10123.94)	14713.34 (10257.37)	17385.62 (11745.1)	19945.31 (12165.8)	20809.54 (12443.69)	24372.98 (13916.43)	23063.94 (12667.67)	23551.63 (12605.71)	26523.92 (13119.83)	27899.03 (13550.28)	31678.78 (14048.68)	33197.64 (14700.93)
Family poverty e
Above federal poverty level	36008.46 (61.52%)		834.58 (84.01%)	2036.25 (47.06%)	1807.33 (39.37%)	1724.57 (38.1%)	2477.71 (53.75%)	2338.86 (57.35%)	2409.16 (59.54%)	2252.36 (62.48%)	2505.67 (67.75%)	2714.8 (69.74%)	2775.08 (70.12%)	2985.05 (71.94%)	3241.41 (69.37%)	3431.5 (79.36%)	2474.13 (80.93%)
Below federal poverty level	22519.83 (38.48%)		158.9 (15.99%)	2290.89 (52.94%)	2783.39 (60.63%)	2801.38 (61.9%)	2132.41 (46.25%)	1739.48 (42.65%)	1637.1 (40.46%)	1352.51 (37.52%)	1192.49 (32.25%)	1178.11 (30.26%)	1182.62 (29.88%)	1164.18 (28.06%)	1431.13 (30.63%)	892.44 (20.64%)	582.81 (19.07%)
Family income-below 200% poverty level
Above poverty level	11740.33 (20.06%)		566.1 (56.98%)	886.42 (20.49%)	448.2 (9.76%)	374.89 (8.28%)	519.76 (11.27%)	540.14 (13.24%)	756.88 (18.71%)	566.24 (15.71%)	814.09 (22.01%)	685.51 (17.61%)	773.17 (19.54%)	1016.38 (24.5%)	1173.14 (25.11%)	1468.04 (33.95%)	1151.36 (37.66%)
Below poverty level	46787.96 (79.94%)		427.38 (43.02%)	3440.71 (79.51%)	4142.52 (90.24%)	4151.06 (91.72%)	4090.36 (88.73%)	3538.21 (86.76%)	3289.38 (81.29%)	3038.62 (84.29%)	2884.07 (77.99%)	3207.41 (82.39%)	3184.53 (80.46%)	3132.85 (75.5%)	3499.4 (74.89%)	2855.89 (66.05%)	1905.58 (62.34%)
Number of household children <18 years old f
0	38139.95 (64.79%)		677.59 (68.09%)	3195.33 (73.56%)	3343.6 (72.72%)	3361.6 (74.03%)	3330.22 (71.24%)	2747.03 (66.8%)	2651.33 (65.21%)	2455.94 (67.86%)	2424.19 (65.04%)	2252.59 (57.69%)	2281.81 (57.33%)	2407.59 (57.59%)	2684.48 (56.94%)	2453.47 (56.49%)	1873.18 (61.11%)
1	6954.01 (11.81%)		117.18 (11.78%)	408.9 (9.41%)	393.45 (8.56%)	409.25 (9.01%)	421.57 (9.02%)	479.4 (11.66%)	487.11 (11.98%)	372.56 (10.29%)	440.99 (11.83%)	658.13 (16.85%)	609.07 (15.3%)	573.27 (13.71%)	621.4 (13.18%)	565.02 (13.01%)	396.72 (12.94%)
2	7106.44 (12.07%)		121.23 (12.18%)	377.09 (8.68%)	406.39 (8.84%)	351.28 (7.74%)	491.94 (10.52%)	463.82 (11.28%)	454.6 (11.18%)	411.46 (11.37%)	439.43 (11.79%)	505.64 (12.95%)	581.19 (14.6%)	611.14 (14.62%)	768.12 (16.29%)	702.26 (16.17%)	420.85 (13.73%)
3	4311.6 (7.32%)		54.79 (5.51%)	205.97 (4.74%)	234.56 (5.1%)	238.91 (5.26%)	269.45 (5.76%)	250.68 (6.1%)	298.51 (7.34%)	225.69 (6.24%)	297.34 (7.98%)	331.74 (8.5%)	378.19 (9.5%)	409.49 (9.8%)	459.79 (9.75%)	406.12 (9.35%)	250.37 (8.17%)
4 or more	2353.12 (4%)		24.31 (2.44%)	156.3 (3.6%)	219.84 (4.78%)	179.86 (3.96%)	161.68 (3.46%)	171.37 (4.17%)	174.27 (4.29%)	153.74 (4.25%)	125.33 (3.36%)	156.62 (4.01%)	130.09 (3.27%)	179.01 (4.28%)	180.59 (3.83%)	216.04 (4.97%)	124.07 (4.05%)
Number of children under 18 years old doing US farmwork
0	57598.53 (97.95%)		948.05 (95.42%)	4160.57 (96.14%)	4427.53 (96.51%)	4422.62 (97.55%)	4552.11 (97.45%)	4001.98 (97.48%)	4013.4 (98.73%)	3566.22 (98.56%)	3684.41 (98.89%)	3870.51 (99.13%)	3892.7 (97.94%)	4084.37 (97.71%)	4584.49 (97.36%)	4324.4 (99.57%)	3065.19 (100%)
1	913.31 (1.55%)		42.45 (4.27%)	109.14 (2.52%)	105.46 (2.3%)	81.03 (1.79%)	86.25 (1.85%)	83.95 (2.04%)	44.83 (1.1%)	47.91 (1.32%)	35.65 (0.96%)	28.76 (0.74%)	61.51 (1.55%)	78.72 (1.88%)	90.46 (1.92%)	17.2 (0.4%)	0 (0%)
2	252.8 (0.43%)		1.76 (0.18%)	48.14 (1.11%)	44.03 (0.96%)	24.14 (0.53%)	27.55 (0.59%)	16.58 (0.4%)	5.89 (0.14%)	4.24 (0.12%)	5.69 (0.15%)	3.67 (0.09%)	20.4 (0.51%)	15.99 (0.38%)	33.42 (0.71%)	1.31 (0.03%)	0 (0%)
3 or more	39.87 (0.07%)		1.26 (0.13%)	9.79 (0.23%)	10.4 (0.23%)	5.76 (0.13%)	5.32 (0.11%)	2.91 (0.07%)	1.07 (0.03%)	0 (0%)	0.05 (0%)	1.49 (0.04%)	0.02 (0%)	1.14 (0.03%)	0.67 (0.01%)	0 (0%)	0 (0%)
Type of Employer
Grower/Nursery/Packer/Other	56159.69 (82.75%)	4059.52 (83.16%)	3818.47 (85.65%)	3513.55 (81.14%)	3508.75 (76.32%)	3428.49 (75.87%)	3424.47 (73.26%)	3270.17 (79.52%)	3402.58 (83.69%)	3060.36 (84.55%)	3233.54 (86.75%)	3329.36 (85.26%)	3626.37 (91.11%)	3489.78 (83.48%)	3829.51 (81.23%)	3894.99 (89.69%)	2638.45 (86.08%)
Farm Labor Contractor	11703.4 (17.25%)	822.24 (16.84%)	639.99 (14.35%)	816.5 (18.86%)	1088.56 (23.68%)	1090.42 (24.13%)	1250.03 (26.74%)	842.13 (20.48%)	663.24 (16.31%)	559.04 (15.45%)	493.74 (13.25%)	575.37 (14.74%)	353.98 (8.89%)	690.71 (16.52%)	884.87 (18.77%)	447.93 (10.31%)	426.74 (13.92%)
a n(%); Mean(SD).
b Data includes adults aged 18 or more; '96' (refuse to answer) is treated as missing (NA).
c Analysis accounts for the complex survey design of the NAWS, incorporating clustering by primary sampling units, stratification by six major agricultural regions, and weighting based on sampling probabilities to ensure nationally representative estimates.
d Mixed family was defined as a household in which the farmworker is unauthorized to work in the U.S. but has U.S. citizen children, regardless of place of residence.
e Family poverty status was determined by comparing the farmworker’s total family income to the federal poverty threshold corresponding to family size, as defined by the U.S. Department of Health and Human Services for the survey year.
f Among individuals with at least one minor child, 34% had one child, 34% had two, 21% had three, and 11% had four or more.
