# Supplementary material for: Precarious work and chronic disease: lessons learned from the US national agricultural worker survey (1999–2020)
Source: Front Public Health. 2025 Sep 17;13:1651197. doi: 10.3389/fpubh.2025.1651197 (PMC12484045; doi:10.3389/fpubh.2025.1651197)
Supplement: Supplementary file 2 [file Table_2.xlsx]

## Sheet: Summary
Supplementary Table 2. Weighted prevalence of self-reported cardiovascular risk factors and cardiovascular disease by key sociodemographic variables in the National Agricultural Worker Survey (NAWS 1999-2020)
Sociodemographic Variable	Chronic Disease	Subgroup	Disease Indicator	Weighted Mean (SD) or Weighted % (N)	95% Confidence Interval	P-value d
Age	Diabetes		Yes	48.75	(47.87, 49.64)	3.13012e-51
			No	36.37	(35.68, 37.07)
	High blood pressure		Yes	48.68	(47.69, 49.66)	4.005e-72
			No	35.78	(35.11, 36.46)
	Heart disease		Yes	49.25	(46.85, 51.65)	1.70343e-11
			No	36.88	(36.18, 37.58)
Gender	Diabetes	Male	Yes	1540.09 (4.72%)	(4.14%, 5.37%)	0
			No	31080.35 (95.28%)	(94.62%, 95.86%)
		Female	Yes	803.55 (6.83%)	(5.67%, 8.2%)
			No	10961.32 (93.17%)	(91.8%, 94.33%)
	High blood pressure	Male	Yes	3032.47 (9.3%)	(8.41%, 10.27%)	4.211e-05
			No	29586.94 (90.7%)	(89.73%, 91.59%)
		Female	Yes	1247.36 (10.6%)	(9.2%, 12.19%)
			No	10517.51 (89.4%)	(87.81%, 90.8%)
	Heart disease	Male	Yes	398.44 (1.22%)	(0.97%, 1.54%)	0.3355
			No	32224.4 (98.78%)	(98.46%, 99.03%)
		Female	Yes	129.8 (1.1%)	(0.75%, 1.62%)
			No	11635.07 (98.9%)	(98.38%, 99.25%)
Farmworker	Diabetes	Seasonal	Yes	1933.75 (5.95%)	(5.32%, 6.64%)	0
			No	30586.15 (94.05%)	(93.36%, 94.68%)
		Migrant	Yes	409.55 (3.49%)	(2.68%, 4.52%)
			No	11337.55 (96.51%)	(95.48%, 97.32%)
	High blood pressure	Seasonal	Yes	3640.45 (11.19%)	(10.39%, 12.05%)	0
			No	28878.42 (88.81%)	(87.95%, 89.61%)
		Migrant	Yes	639.38 (5.44%)	(4.62%, 6.41%)
			No	11107.72 (94.56%)	(93.59%, 95.38%)
	Heart disease	Seasonal	Yes	434.88 (1.34%)	(1.08%, 1.66%)	4.405e-06
			No	32087.43 (98.66%)	(98.34%, 98.92%)
		Migrant	Yes	93.36 (0.79%)	(0.54%, 1.16%)
			No	11653.75 (99.21%)	(98.84%, 99.46%)
Region	Diabetes	California	Yes	844.04 (5.1%)	(4.12%, 6.31%)	3.798e-10
			No	15692.38 (94.9%)	(93.69%, 95.88%)
		East	Yes	260.87 (4.36%)	(3.19%, 5.92%)
			No	5725.17 (95.64%)	(94.08%, 96.81%)
		Southeast	Yes	276.84 (5.18%)	(4.15%, 6.45%)
			No	5069.42 (94.82%)	(93.55%, 95.85%)
		Midwest	Yes	371.52 (5.27%)	(3.77%, 7.32%)
			No	6679.38 (94.73%)	(92.68%, 96.23%)
		Southwest	Yes	252.56 (7.8%)	(6.28%, 9.65%)
			No	2984.38 (92.2%)	(90.35%, 93.72%)
		Northwest	Yes	337.82 (5.42%)	(4.35%, 6.74%)
			No	5890.93 (94.58%)	(93.26%, 95.65%)
	High blood pressure	California	Yes	1495.54 (9.04%)	(8.18%, 9.99%)	1.934e-12
			No	15039.6 (90.96%)	(90.01%, 91.82%)
		East	Yes	528.62 (8.83%)	(6.89%, 11.25%)
			No	5457.67 (91.17%)	(88.75%, 93.11%)
		Southeast	Yes	601.55 (11.25%)	(8.8%, 14.28%)
			No	4744.7 (88.75%)	(85.72%, 91.2%)
		Midwest	Yes	733.15 (10.4%)	(8.52%, 12.64%)
			No	6317.75 (89.6%)	(87.36%, 91.48%)
		Southwest	Yes	391.94 (12.11%)	(10.06%, 14.51%)
			No	2844.99 (87.89%)	(85.49%, 89.94%)
		Northwest	Yes	529.03 (8.49%)	(7.22%, 9.97%)
			No	5699.72 (91.51%)	(90.03%, 92.78%)
	Heart disease	California	Yes	142.57 (0.86%)	(0.94%, 2.3%)	8.247e-06
			No	16396 (99.14%)	(97.7%, 99.06%)
		East	Yes	88.18 (1.47%)	(1.11%, 2.41%)
			No	5898.11 (98.53%)	(97.59%, 98.89%)
		Southeast	Yes	87.49 (1.64%)	(0.66%, 2.06%)
			No	5258.76 (98.36%)	(97.94%, 99.34%)
		Midwest	Yes	82.17 (1.17%)	(0.79%, 2.84%)
			No	6968.73 (98.83%)	(97.16%, 99.21%)
		Southwest	Yes	48.47 (1.5%)	(0.81%, 2.01%)
			No	3188.47 (98.5%)	(97.99%, 99.19%)
		Northwest	Yes	79.36 (1.27%)	(0.6%, 1.24%)
			No	6149.39 (98.73%)	(98.76%, 99.4%)
a n(%); Mean(SD).
b Data includes adults aged 18 or more; '96' (refuse to answer) is treated as missing (NA).
c Analysis accounts for the complex survey design of the NAWS, incorporating clustering by primary sampling units, stratification by six major agricultural regions, and weighting based on sampling probabilities to ensure nationally representative estimates.
d Wald test for continuous variables; Chi-sq test for categorical variables.
