# Supplementary material for: Precarious work and chronic disease: lessons learned from the US national agricultural worker survey (1999–2020)
Source: Front Public Health. 2025 Sep 17;13:1651197. doi: 10.3389/fpubh.2025.1651197 (PMC12484045; doi:10.3389/fpubh.2025.1651197)
Supplement: Supplementary file 3 [file Table_3.xlsx]

## Sheet: Sheet1
Supplementary Table 3. Scoring rubric for precarious employment score (PES): data from the National Agricultural Worker Survey (NAWS 1999-2020)
Item	Dimension	Scoring rubric
Payment method	Material assets	1 pt: paid by piece-rate or a combination of hourly wage and piece-rate; 0 if paid by the hour, salary, or other methods
Family poverty	Material assets	1 pt: if family income below the poverty level; 0 otherwise
Vehicle ownership	Material assets	1 pt: if own vehicle; 0 otherwise
Hours worked last week	Work and living arrangements	1 pt: if total hours worked per week are <20 or >40; 0 otherwise
Farmwork weeks last year	Job security-stability	1 pt: if <48 weeks of farmwork were completed last year; 0 otherwise
Contribution-based government benefits	Worker’s benefits	1 pt: if contribution-based were not received; 0 otherwise
Need-based government benefits	Worker’s benefits	1 pt: if need-based were not received; 0 otherwise
Employer provides health insurance for work-related injuries	Worker’s benefits	1 pt: if employer provides health insurance or covers work-related injuries or illnesses; 0 otherwise
Current legal status	Social Vulnerability	1 pt: unauthorized; 0 if a citizen, green card holder or other authorized worker
a This table includes nine variables identified as influential in the Poisson regression model with LASSO regularization.
b The Poisson regression models were adjusted for potential confounders, including age, gender, region, type of farmworker, Latino ethnicity, education, marital status, family poverty, and health insurance access for the individual or their spouse.
c Each of the 9 variables contributes equally to the total score; 1 pt represents 1/9 of the total weight.
