# Supplementary material for: Precarious work and chronic disease: lessons learned from the US national agricultural worker survey (1999–2020)
Source: Front Public Health. 2025 Sep 17;13:1651197. doi: 10.3389/fpubh.2025.1651197 (PMC12484045; doi:10.3389/fpubh.2025.1651197)
Supplement: Supplementary file 4 [file Table_4.xlsx]

## Sheet: table 5 time trend table
Supplementary Table 4. Time trends for precarious employment score (PES) e and chronic diseases from the National Agricultural Worker Survey (NAWS 1999-2020)
	Age-adjusted total PES
	Average PES (95% CI) a	Difference (95% CI) f	Time × subgroup (95% CI) g
Overall time trend
1999-2002 (TP1) a	0.49 (0.48–0.51)	Reference
2003-2006 (TP2)	0.45 (0.44–0.47)	-0.04 (-0.07–-0.02)
2007-2010 (TP3)	0.46 (0.45–0.48)	-0.03 (-0.05–-0.01)
2011-2014 (TP4)	0.45 (0.44–0.46)	-0.04 (-0.06–-0.02)
2015-2020 (TP5)	0.43 (0.42–0.43)	-0.07 (-0.09–-0.05)
Time trend by gender
Male	0.46 (0.45–0.47)	Reference
Female	0.44 (0.43–0.44)	-0.03 (-0.04–-0.01)
TP1 Male	0.51 (0.49–0.53)	Reference
TP2 Male	0.46 (0.44–0.48)	-0.05 (-0.07–-0.02)
TP3 Male	0.47 (0.45–0.49)	-0.04 (-0.06–-0.02)
TP4 Male	0.46 (0.44–0.47)	-0.05 (-0.07–-0.03)
TP5 Male	0.42 (0.41–0.43)	-0.09 (-0.11–-0.07)
TP1 Female	0.44 (0.42–0.46)	Reference
TP2 Female	0.41 (0.39–0.43)	-0.03 (-0.06–0)	0.02 (-0.02–0.05)
TP3 Female	0.44 (0.43–0.46)	0 (-0.02–0.03)	0.04 (0.01–0.08)
TP4 Female	0.44 (0.43–0.46)	0 (-0.03–0.03)	0.05 (0.02–0.09)
TP5 Female	0.44 (0.42–0.45)	0 (-0.03–0.02)	0.08 (0.05–0.12)
Time trend by region
California	0.46 (0.45–0.47)	Reference
East	0.47 (0.45–0.49)	0.01 (-0.02–0.03)
Southeast	0.46 (0.44–0.48)	0 (-0.03–0.02)
Midwest	0.42 (0.41–0.44)	-0.04 (-0.06–-0.02)
Southwest	0.44 (0.42–0.46)	-0.02 (-0.04–0)
Northwest	0.46 (0.44–0.48)	0 (-0.02–0.02)
TP1 California	0.49 (0.48–0.51)	Reference
TP2 California	0.48 (0.47–0.5)	-0.01 (-0.03–0.01)
TP3 California	0.49 (0.47–0.51)	0 (-0.02–0.02)
TP4 California	0.45 (0.44–0.47)	-0.04 (-0.06–-0.02)
TP5 California	0.42 (0.41–0.44)	-0.07 (-0.09–-0.05)
TP1 East	0.5 (0.44–0.55)	Reference
TP2 East	0.45 (0.42–0.49)	-0.04 (-0.11–0.02)	-0.04 (-0.11–0.03)
TP3 East	0.49 (0.45–0.53)	-0.01 (-0.08–0.06)	-0.01 (-0.08–0.07)
TP4 East	0.47 (0.45–0.5)	-0.03 (-0.09–0.04)	0.01 (-0.05–0.08)
TP5 East	0.43 (0.41–0.46)	-0.06 (-0.13–0)	0 (-0.06–0.07)
TP1 Southeast	0.51 (0.47–0.56)	Reference
TP2 Southeast	0.45 (0.4–0.49)	-0.07 (-0.13–0)	-0.06 (-0.13–0.01)
TP3 Southeast	0.46 (0.42–0.5)	-0.05 (-0.11–0.01)	-0.05 (-0.12–0.02)
TP4 Southeast	0.46 (0.43–0.49)	-0.05 (-0.11–0)	-0.01 (-0.07–0.05)
TP5 Southeast	0.43 (0.4–0.45)	-0.09 (-0.14–-0.03)	-0.02 (-0.08–0.04)
TP1 Midwest	0.47 (0.42–0.52)	Reference
TP2 Midwest	0.39 (0.36–0.41)	-0.08 (-0.14–-0.02)	-0.07 (-0.13–-0.01)
TP3 Midwest	0.43 (0.41–0.45)	-0.04 (-0.09–0.01)	-0.04 (-0.1–0.02)
TP4 Midwest	0.43 (0.4–0.46)	-0.04 (-0.09–0.02)	0 (-0.06–0.06)
TP5 Midwest	0.41 (0.39–0.43)	-0.06 (-0.11–-0.01)	0.01 (-0.05–0.06)
TP1 Southwest	0.51 (0.48–0.54)	Reference
TP2 Southwest	0.45 (0.42–0.48)	-0.06 (-0.1–-0.02)	-0.05 (-0.1–-0.01)
TP3 Southwest	0.41 (0.39–0.44)	-0.1 (-0.13–-0.06)	-0.1 (-0.14–-0.05)
TP4 Southwest	0.45 (0.42–0.47)	-0.06 (-0.1–-0.02)	-0.02 (-0.07–0.02)
TP5 Southwest	0.4 (0.38–0.43)	-0.11 (-0.14–-0.07)	-0.04 (-0.08–0)
TP1 Northwest	0.51 (0.46–0.55)	Reference
TP2 Northwest	0.45 (0.43–0.47)	-0.06 (-0.11–-0.01)	-0.05 (-0.1–0)
TP3 Northwest	0.45 (0.44–0.47)	-0.05 (-0.1–-0.01)	-0.05 (-0.11–0)
TP4 Northwest	0.45 (0.41–0.49)	-0.05 (-0.11–0.01)	-0.01 (-0.08–0.05)
TP5 Northwest	0.45 (0.42–0.47)	-0.06 (-0.11–-0.01)	0.01 (-0.04–0.06)
Time trend by place of birth
U.S. Born	0.38 (0.38–0.39)	Reference
Not U.S. Born	0.48 (0.47–0.49)	0.1 (0.09–0.11)
TP1 U.S. Born	0.4 (0.38–0.41)	Reference
TP2 U.S. Born	0.36 (0.35–0.38)	-0.03 (-0.06–-0.01)
TP3 U.S. Born	0.4 (0.38–0.41)	0 (-0.02–0.02)
TP4 U.S. Born	0.4 (0.38–0.41)	0 (-0.02–0.02)
TP5 U.S. Born	0.38 (0.36–0.39)	-0.02 (-0.04–0)
TP1 Not U.S. Born	0.52 (0.5–0.54)	Reference
TP2 Not U.S. Born	0.49 (0.48–0.5)	-0.03 (-0.06–-0.01)	0 (-0.03–0.03)
TP3 Not U.S. Born	0.49 (0.48–0.5)	-0.03 (-0.06–-0.01)	-0.03 (-0.06–0)
TP4 Not U.S. Born	0.47 (0.46–0.48)	-0.05 (-0.07–-0.03)	-0.05 (-0.08–-0.02)
TP5 Not U.S. Born	0.44 (0.44–0.45)	-0.08 (-0.1–-0.06)	-0.06 (-0.09–-0.03)
Time trend by primary language
English	0.39 (0.38–0.4)	Reference
Spanish	0.48 (0.48–0.49)	0.1 (0.08–0.11)
Indigenous	0.59 (0.55–0.62)	0.2 (0.16–0.24)
Other	0.49 (0.45–0.54)	0.11 (0.06–0.15)
TP1 English	0.39 (0.38–0.41)	Reference
TP2 English	0.36 (0.34–0.37)	-0.03 (-0.06–-0.01)
TP3 English	0.39 (0.38–0.41)	0 (-0.02–0.02)
TP4 English	0.4 (0.38–0.42)	0.01 (-0.02–0.03)
TP5 English	0.39 (0.37–0.41)	0 (-0.03–0.02)
TP1 Spanish	0.51 (0.5–0.53)	Reference
TP2 Spanish	0.48 (0.47–0.49)	-0.04 (-0.06–-0.01)	0 (-0.03–0.03)
TP3 Spanish	0.48 (0.47–0.5)	-0.03 (-0.05–-0.01)	-0.03 (-0.06–0)
TP4 Spanish	0.47 (0.46–0.48)	-0.05 (-0.07–-0.03)	-0.05 (-0.09–-0.02)
TP5 Spanish	0.45 (0.44–0.46)	-0.06 (-0.08–-0.04)	-0.06 (-0.09–-0.02)
TP1 Indigenous	0.6 (0.54–0.67)	Reference
TP2 Indigenous	0.64 (0.59–0.69)	0.03 (-0.05–0.12)	0.07 (-0.02–0.16)
TP3 Indigenous	0.65 (0.58–0.71)	0.04 (-0.05–0.13)	0.04 (-0.05–0.14)
TP4 Indigenous	0.49 (0.44–0.55)	-0.11 (-0.2–-0.02)	-0.12 (-0.21–-0.02)
TP5 Indigenous	0.52 (0.48–0.57)	-0.08 (-0.16–0)	-0.08 (-0.16–0.01)
TP1 Other	0.49 (0.45–0.52)	Reference
TP2 Other	0.39 (0.28–0.5)	-0.1 (-0.21–0.02)	-0.06 (-0.18–0.05)
TP3 Other	0.58 (0.49–0.66)	0.09 (0–0.18)	0.09 (-0.01–0.19)
TP4 Other	0.5 (0.43–0.57)	0.01 (-0.06–0.09)	0.01 (-0.07–0.09)
TP5 Other	0.49 (0.42–0.56)	0 (-0.08–0.08)	0.01 (-0.08–0.09)
Time trend by Latino ethnicity
Non-Latino	0.38 (0.38–0.39)	Reference
Latino	0.47 (0.47–0.48)	0.09 (0.08–0.1)
TP1 Non-Latino	0.39 (0.37–0.41)	Reference
TP2 Non-Latino	0.35 (0.34–0.37)	-0.04 (-0.06–-0.01)
TP3 Non-Latino	0.4 (0.39–0.42)	0.01 (-0.01–0.03)
TP4 Non-Latino	0.4 (0.38–0.43)	0.01 (-0.02–0.04)
TP5 Non-Latino	0.38 (0.36–0.39)	-0.02 (-0.04–0.01)
TP1 Latinos	0.51 (0.5–0.53)	Reference
TP2 Latinos	0.48 (0.47–0.49)	-0.03 (-0.06–-0.01)	0 (-0.03–0.04)
TP3 Latinos	0.48 (0.47–0.5)	-0.03 (-0.05–-0.01)	-0.04 (-0.07–-0.01)
TP4 Latinos	0.47 (0.45–0.48)	-0.05 (-0.07–-0.03)	-0.06 (-0.1–-0.03)
TP5 Latinos	0.44 (0.43–0.45)	-0.08 (-0.09–-0.06)	-0.06 (-0.09–-0.03)
Time trend by Indigenous
No Indigenous	0.45 (0.44–0.46)	Reference
Indigenous	0.52 (0.5–0.53)	0.07 (0.05–0.08)
TP1 No Indigenous	0.49 (0.48–0.51)	Reference
TP2 No Indigenous	0.44 (0.42–0.45)	-0.05 (-0.08–-0.03)
TP3 No Indigenous	0.46 (0.45–0.47)	-0.03 (-0.05–-0.01)
TP4 No Indigenous	0.45 (0.44–0.46)	-0.04 (-0.06–-0.02)
TP5 No Indigenous	0.42 (0.41–0.43)	-0.07 (-0.09–-0.05)
TP1 Indigenous	0.53 (0.49–0.57)	Reference
TP2 Indigenous	0.56 (0.54–0.58)	0.03 (-0.01–0.08)	0.09 (0.04–0.14)
TP3 Indigenous	0.51 (0.47–0.55)	-0.02 (-0.08–0.04)	0.01 (-0.05–0.07)
TP4 Indigenous	0.49 (0.46–0.52)	-0.04 (-0.09–0.01)	0 (-0.05–0.05)
TP5 Indigenous	0.48 (0.47–0.5)	-0.05 (-0.09–0)	0.02 (-0.02–0.07)
Time trend by educational level
6th Grade or Lower	0.49 (0.48–0.5)	Reference
7th - 12th Grade	0.43 (0.42–0.44)	-0.06 (-0.07–-0.05)
Beyond High School	0.4 (0.39–0.41)	-0.09 (-0.11–-0.08)
TP1 6th Grade or Lower	0.53 (0.51–0.55)	Reference
TP2 6th Grade or Lower	0.49 (0.48–0.51)	-0.04 (-0.06–-0.01)
TP3 6th Grade or Lower	0.5 (0.48–0.51)	-0.03 (-0.06–-0.01)
TP4 6th Grade or Lower	0.48 (0.47–0.49)	-0.05 (-0.08–-0.03)
TP5 6th Grade or Lower	0.46 (0.45–0.47)	-0.07 (-0.1–-0.05)
TP1 7th - 12th Grade	0.46 (0.44–0.48)	Reference
TP2 7th - 12th Grade	0.42 (0.41–0.44)	-0.03 (-0.06–-0.01)	0 (-0.03–0.03)
TP3 7th - 12th Grade	0.44 (0.43–0.46)	-0.02 (-0.04–0)	0.01 (-0.02–0.05)
TP4 7th - 12th Grade	0.44 (0.43–0.45)	-0.02 (-0.04–0)	0.03 (0–0.06)
TP5 7th - 12th Grade	0.41 (0.4–0.42)	-0.05 (-0.07–-0.03)	0.02 (-0.01–0.05)
TP1 Beyond High School	0.39 (0.37–0.42)	Reference
TP2 Beyond High School	0.36 (0.34–0.39)	-0.03 (-0.07–0)	0.01 (-0.04–0.05)
TP3 Beyond High School	0.41 (0.38–0.43)	0.01 (-0.02–0.05)	0.05 (0–0.09)
TP4 Beyond High School	0.42 (0.39–0.45)	0.03 (-0.01–0.07)	0.08 (0.03–0.13)
TP5 Beyond High School	0.4 (0.38–0.42)	0.01 (-0.03–0.04)	0.08 (0.04–0.12)
Time trend by type of farmworker
Seasonal	0.43 (0.42–0.43)	Reference
Migrant	0.55 (0.53–0.56)	0.12 (0.11–0.14)
TP1 Seasonal	0.44 (0.42–0.45)	Reference
TP2 Seasonal	0.41 (0.4–0.42)	-0.03 (-0.05–-0.01)
TP3 Seasonal	0.43 (0.42–0.45)	-0.01 (-0.02–0.01)
TP4 Seasonal	0.44 (0.43–0.45)	0 (-0.02–0.02)
TP5 Seasonal	0.42 (0.41–0.42)	-0.02 (-0.04–-0.01)
TP1 Migrant	0.58 (0.56–0.6)	Reference
TP2 Migrant	0.56 (0.52–0.59)	-0.02 (-0.06–0.02)	0.01 (-0.03–0.05)
TP3 Migrant	0.56 (0.52–0.59)	-0.02 (-0.06–0.02)	-0.01 (-0.06–0.03)
TP4 Migrant	0.52 (0.5–0.54)	-0.05 (-0.08–-0.03)	-0.06 (-0.09–-0.02)
TP5 Migrant	0.49 (0.47–0.5)	-0.09 (-0.11–-0.07)	-0.07 (-0.1–-0.04)
Time trend by employer
Grower	0.45 (0.44–0.45)	Reference
Farm Labor Contractor	0.5 (0.48–0.52)	0.05 (0.04–0.07)
TP1 Grower	0.48 (0.47–0.5)	Reference
TP2 Grower	0.44 (0.42–0.45)	-0.05 (-0.07–-0.02)
TP3 Grower	0.45 (0.44–0.46)	-0.03 (-0.05–-0.01)
TP4 Grower	0.45 (0.44–0.46)	-0.04 (-0.06–-0.02)
TP5 Grower	0.42 (0.41–0.43)	-0.06 (-0.08–-0.04)
TP1 Farm Labor Contractor	0.53 (0.5–0.56)	Reference
TP2 Farm Labor Contractor	0.52 (0.48–0.56)	-0.01 (-0.06–0.04)	0.04 (-0.02–0.09)
TP3 Farm Labor Contractor	0.53 (0.5–0.56)	0 (-0.04–0.05)	0.03 (-0.02–0.08)
TP4 Farm Labor Contractor	0.48 (0.46–0.49)	-0.05 (-0.09–-0.02)	-0.02 (-0.06–0.02)
TP5 Farm Labor Contractor	0.45 (0.43–0.46)	-0.08 (-0.12–-0.05)	-0.02 (-0.06–0.02)
a CI = confidence interval; TP = time period.
b Data includes adults aged 18 or older.
c Analysis accounts for the complex survey design of the NAWS, incorporating clustering by primary sampling units, stratification by six major agricultural regions, and weighting based on sampling probabilities to ensure nationally representative estimates.
d PES score ranges from 0 to 1; higher scores indicate higher likelihood of precarious work.
e PES is adjusted to age 30. Estimates were calculated using a generalized linear model (GLM) of the index on age, age-squared, and year dummies. All models included categorical indicators for year (TP: 1999-2002, 2003-2006, 2007-2010, 2011-2014, 2015-2020) and used robust standard errors. Subgroup models include a TP × subgroup interaction term.
f Compares within subgroup changes over time; for example, comparing PES for Males in TP1 to PES for Males in TP2.
g Compares between subgroup changes over time; for example, the change in PES between TP1 and TP4 comparing Males (-0.06) and Females (-0.04) is 0.02.
h Calculated the percentage proportion change as (PESTP5 - PESTP1) / PESTP1 × 100%.
