# Supplementary material for: Precarious work and chronic disease: lessons learned from the US national agricultural worker survey (1999–2020)
Source: Front Public Health. 2025 Sep 17;13:1651197. doi: 10.3389/fpubh.2025.1651197 (PMC12484045; doi:10.3389/fpubh.2025.1651197)
Supplement: Supplementary file 5 [file Table_5.xlsx]

## Sheet: Supplementaty table
Supplementary Table 5. Time trends for precarious employment score (PES) under alternative conditions a from the National Agricultural Worker Survey (NAWS 1999-2020)
	Original PES		Survey Wave Fixed-Effects PES a		PES (Health Insurance Access Only) a		PES (Recent U.S. Health Care Users) a
Overall time trend	Average PES (95% CI)	Difference (95% CI)	Average PES (95% CI)	Difference (95% CI)	Average PES (95% CI)	Difference (95% CI)	Average PES (95% CI)	Difference (95% CI)
1999-2002 (TP1) b	0.49 (0.48–0.51)	Reference	0.5 (0.48–0.51)	Reference	0.42 (0.4–0.43)	Reference	0.43 (0.42–0.45)	Reference
2003-2006 (TP2)	0.45 (0.44–0.47)	-0.04 (-0.07–-0.02)	0.45 (0.44–0.47)	-0.04 (-0.07–-0.02)	0.37 (0.36–0.38)	-0.04 (-0.07–-0.02)	0.4 (0.39–0.41)	-0.03 (-0.05–-0.01)
2007-2010 (TP3)	0.46 (0.45–0.48)	-0.03 (-0.05–-0.01)	0.47 (0.45–0.48)	-0.03 (-0.05–-0.01)	0.41 (0.4–0.43)	0 (-0.03–0.02)	0.43 (0.42–0.44)	0 (-0.02–0.02)
2011-2014 (TP4)	0.45 (0.44–0.46)	-0.04 (-0.06–-0.02)	0.45 (0.44–0.47)	-0.04 (-0.06–-0.02)	0.41 (0.4–0.43)	0 (-0.03–0.02)	0.43 (0.42–0.44)	0 (-0.02–0.02)
2015-2020 (TP5)	0.43 (0.42–0.43)	-0.07 (-0.09–-0.05)	0.43 (0.42–0.44)	-0.07 (-0.09–-0.05)	0.39 (0.38–0.4)	-0.02 (-0.04–0)	0.42 (0.41–0.43)	-0.01 (-0.03–0.01)
a Alternative conditions refer to three variations of the main analysis to assess the robustness of the Precarious Employment Score (PES):
(1) Survey Wave Fixed-Effects PES, where fixed effects for survey waves were included during PES construction to adjust for unobserved time-specific factors;
(2) a subsample restricted to respondents who reported having access to any form of health insurance;
(3) a subsample restricted to respondents who had received health care in the U.S. within the past two years.
b CI = confidence interval; TP = time period.
b Data includes adults aged 18 or older.
c Analysis accounts for the complex survey design of the NAWS, incorporating clustering by primary sampling units, stratification by six major agricultural regions, and weighting based on sampling probabilities to ensure nationally representative estimates.
d PES score ranges from 0 to 1; higher scores indicate more precarious work.
